# Supplementary material for: Transcriptome Reveals the Molecular Mechanism of the ScALDH21 Gene from the Desert Moss Syntrichia caninervis Conferring Resistance to Salt Stress in Cotton
Source: Int J Mol Sci. 2023 Mar 18;24(6):5822. doi: 10.3390/ijms24065822 (PMC10053822; doi:10.3390/ijms24065822)
Supplement: Supplementary file 1 [file ijms-24-05822-s001.zip]

Archive with 2 entries (2 files):
- ijms-2256100 supplementary.pdf
- Table S2.xls
