# Supplementary material for: Transcriptome Reveals the Molecular Mechanism of the ScALDH21 Gene from the Desert Moss Syntrichia caninervis Conferring Resistance to Salt Stress in Cotton
Source: Int J Mol Sci. 2023 Mar 18;24(6):5822. doi: 10.3390/ijms24065822 (PMC10053822; doi:10.3390/ijms24065822)
Supplement: Supplementary file 1 [file ijms-24-05822-s001.zip › Table S2.xls]

## Sheet: Expression analysis Table S2
Gene_id	Gene_description	NT_5d_3	NT_5d_2	NT_5d_1	L96_5d_3	L96_5d_2	L96_5d_1	NT_2d_3	NT_2d_2	NT_2d_1	L96_2d_3	L96_2d_2	L96_2d_1	NT_0d_3	NT_0d_2	NT_0d_1	L96_0d_3	L96_0d_2	L96_0d_1	NT_0d	L96_0d	NT_2d	L96_2d	NT_5d	L96_5d
Gohir.A08G022400.v2.1	(1 of 10) PTHR31062//PTHR31062:SF20 - FAMILY NOT NAMED // XYLOGLUCAN ENDOTRANSGLUCOSYLASE/HYDROLASE PROTEIN 14-RELATED	152.67	166.81	45.64	101.38	86.44	76.63	213.39	7.85	179.34	63.26	91.84	91.32	129.82	159.15	76.14	293.38	297	243.26	121.703	277.88	133.527	82.14	121.707	88.15
Gohir.D05G315400.v2.1	(1 of 10) PTHR31062//PTHR31062:SF32 - FAMILY NOT NAMED // XYLOGLUCAN ENDOTRANSGLUCOSYLASE/HYDROLASE PROTEIN 25-RELATED	60.16	33.58	22.53	5.85	10.58	3.43	6.89	4.91	10.75	22.55	54.99	34.75	5.51	7.36	5.16	118.25	115.83	103.83	6.01	112.637	7.51667	37.43	38.7567	6.62
Gohir.D05G006300.v2.1	(1 of 10) PTHR31062//PTHR31062:SF32 - FAMILY NOT NAMED // XYLOGLUCAN ENDOTRANSGLUCOSYLASE/HYDROLASE PROTEIN 25-RELATED	57.74	49.68	23.33	11.75	13.47	7.17	19.51	11.28	14.4	32.69	70.27	38.9	6.04	8.37	6.43	99.32	122.11	83.84	6.94667	101.757	15.0633	47.2867	43.5833	10.7967
Gohir.A05G005600.v2.1	(1 of 10) PTHR31062//PTHR31062:SF32 - FAMILY NOT NAMED // XYLOGLUCAN ENDOTRANSGLUCOSYLASE/HYDROLASE PROTEIN 25-RELATED	58.03	53.37	26.99	16.64	18.85	7.93	23.55	2.71	21.42	26.53	63.68	38.24	7.41	12.56	6.95	96.35	116.43	90.12	8.97333	100.967	15.8933	42.8167	46.13	14.4733
Gohir.A08G103100.v2.1	(1 of 263) PF02519 - Auxin responsive protein (Auxin_inducible)	83	91.15	80.9	29.23	38.48	31.21	55.18	74.88	45.42	30.14	54.28	52.22	39.59	54.23	29.59	105.05	85.32	94.14	41.1367	94.8367	58.4933	45.5467	85.0167	32.9733
Gohir.A10G056000.v2.1	(1 of 6) PTHR33077:SF13 - PROTEIN TIFY 10A-RELATED	70.01	71.92	52.83	46.18	40.62	26.42	55.58	48.7	71.77	33.12	32.19	45.49	29.76	38.32	34.96	104.59	80.18	77.17	34.3467	87.3133	58.6833	36.9333	64.92	37.74
Gohir.A08G246300.v2.1	(1 of 31) PF06200//PF09425 - tify domain (tify) // Divergent CCT motif (CCT_2)	71.66	72.12	71.3	39.98	56.92	39.11	37.93	18.59	70.7	28.75	34.19	46.36	25.98	41.3	23.04	99.67	86.01	75.51	30.1067	87.0633	42.4067	36.4333	71.6933	45.3367
Gohir.D08G267400.v2.1	(1 of 31) PF06200//PF09425 - tify domain (tify) // Divergent CCT motif (CCT_2)	66.22	80.1	78.44	53.24	61.89	45.24	34.57	31.39	56.19	32.72	47.02	52.75	24.75	34.65	19.6	82.25	71.75	67.28	26.3333	73.76	40.7167	44.1633	74.92	53.4567
Gohir.A05G313900.v2.1	(1 of 10) PTHR31062//PTHR31062:SF32 - FAMILY NOT NAMED // XYLOGLUCAN ENDOTRANSGLUCOSYLASE/HYDROLASE PROTEIN 25-RELATED	30.12	18.38	8.74	4.88	6.23	2.77	4.1	0	8.16	10.62	31.53	18.21	1.88	2.47	1.67	60.26	70.2	55.89	2.00667	62.1167	4.08667	20.12	19.08	4.62667
Gohir.D02G099900.v2.1	(1 of 10) PTHR31062//PTHR31062:SF32 - FAMILY NOT NAMED // XYLOGLUCAN ENDOTRANSGLUCOSYLASE/HYDROLASE PROTEIN 25-RELATED	22.89	18.98	8.68	5.66	8.28	2.67	12.79	0	11.37	12.22	26.05	14.24	1.6	2.4	1.36	43.12	53.23	48.28	1.78667	48.21	8.05333	17.5033	16.85	5.53667
Gohir.D08G114900.v2.1	(1 of 263) PF02519 - Auxin responsive protein (Auxin_inducible)	59.51	41.94	25.84	18.54	22.7	11.4	43.44	33.24	25.89	19.44	26.27	23.3	16.46	24.46	18.83	44.65	53.89	35.22	19.9167	44.5867	34.19	23.0033	42.43	17.5467
Gohir.A09G227200.v2.1	(1 of 10) PTHR31734//PTHR31734:SF6 - FAMILY NOT NAMED // AUXIN-RESPONSIVE PROTEIN IAA10-RELATED	14.06	16.78	13.36	19.97	17.77	17.27	17.31	7.64	20.71	25.08	31.45	31.19	23.23	22.1	19.16	44.39	30.2	44.23	21.4967	39.6067	15.22	29.24	14.7333	18.3367
Gohir.A13G029300.v2.1	(1 of 9) 2.7.13.3//3.1.3.16 - Histidine kinase / Protein kinase (histidine) // Protein-serine/threonine phosphatase / Serine/threonine specific protein phosphatase	12.6	16.38	9.27	13.72	11.08	15.1	28.42	4.77	31.09	27.04	35.69	28.14	35.53	39.92	38.89	34.37	38.05	37.69	38.1133	36.7033	21.4267	30.29	12.75	13.3
Gohir.A08G022200.v2.1	(1 of 2) K08235//K14504 - xyloglucan:xyloglucosyl transferase (E2.4.1.207) // xyloglucan:xyloglucosyl transferase TCH4 (TCH4)	17.85	21.62	12.7	9.41	8.88	5.87	14.33	5.66	13.59	9.23	17.79	17.22	10.92	19.48	10.66	26.76	29.33	24.79	13.6867	26.96	11.1933	14.7467	17.39	8.05333
Gohir.D12G157400.v2.1	(1 of 9) 2.7.13.3//3.1.3.16 - Histidine kinase / Protein kinase (histidine) // Protein-serine/threonine phosphatase / Serine/threonine specific protein phosphatase	13.02	15.86	10.7	9.04	7.05	8.2	14.79	10.35	16.83	15.18	20.05	17.7	16.67	14.74	12.85	26.19	24.54	26.41	14.7533	25.7133	13.99	17.6433	13.1933	8.09667
Gohir.D09G228200.v2.1	(1 of 10) PTHR31734//PTHR31734:SF6 - FAMILY NOT NAMED // AUXIN-RESPONSIVE PROTEIN IAA10-RELATED	11.16	9.69	7.03	19.09	15.45	17.14	12.26	16.31	12.59	17.06	19.27	21.2	14.73	10.98	11.45	23.86	21.05	26.28	12.3867	23.73	13.72	19.1767	9.29333	17.2267
Gohir.D05G309900.v2.1	(1 of 4) PTHR33077//PTHR33077:SF7 - FAMILY NOT NAMED // PROTEIN TIFY 6A-RELATED	4.08	4.09	3.5	5.04	3.51	2.94	5.63	2.52	8.4	13.27	10.86	10.46	15.06	15.21	13.68	26.8	20.02	24.12	14.65	23.6467	5.51667	11.53	3.89	3.83
Gohir.D05G036200.v2.1	(1 of 31) PF06200//PF09425 - tify domain (tify) // Divergent CCT motif (CCT_2)	24.04	25.67	21.63	17.5	22.85	14.62	19.59	3.09	24.67	12.04	13.23	15.9	10.51	11.56	11.43	26.72	21.28	22.75	11.1667	23.5833	15.7833	13.7233	23.78	18.3233
Gohir.D02G206800.v2.1	(1 of 39) K14487 - auxin responsive GH3 gene family (GH3)	11.47	9.96	11.9	20.14	16.86	15.05	2.15	3.51	1.98	8.91	5.87	10.69	5.3	6.67	3.41	20.25	22.35	24.65	5.12667	22.4167	2.54667	8.49	11.11	17.35
Gohir.A05G139000.v2.1	(1 of 31) PF06200//PF09425 - tify domain (tify) // Divergent CCT motif (CCT_2)	14.11	18.24	13.52	11.02	10.55	6.21	15.19	4.35	18.92	7.01	9.44	10.76	6.77	7.83	7.57	23.62	16.49	16.63	7.39	18.9133	12.82	9.07	15.29	9.26
Gohir.D11G084300.v2.1	(1 of 8) PTHR31374//PTHR31374:SF56 - FAMILY NOT NAMED // AUXIN-REGULATED PROTEIN-RELATED	15.99	16.34	11.48	8.63	6.43	3.08	10.29	19.94	9.37	10.29	16.62	16.21	6.82	6.43	8.92	19.89	19.05	17.41	7.39	18.7833	13.2	14.3733	14.6033	6.04667
Gohir.D08G032900.v2.1	(1 of 10) PTHR31062//PTHR31062:SF20 - FAMILY NOT NAMED // XYLOGLUCAN ENDOTRANSGLUCOSYLASE/HYDROLASE PROTEIN 14-RELATED	11.21	12.07	7.52	7.84	9.19	7.08	9.77	17.13	8.8	4.05	8.65	8.13	8.83	12.98	7.07	21.76	17.26	16.56	9.62667	18.5267	11.9	6.94333	10.2667	8.03667
Gohir.A05G127100.v2.1	(1 of 4) PTHR31734:SF34 - AUXIN-RESPONSIVE PROTEIN IAA15	22.19	14.2	13.98	14.49	10.96	16.41	11.28	7.91	8.47	8.96	13.98	11.64	14.41	11.16	7.4	23.42	14.48	16.73	10.99	18.21	9.22	11.5267	16.79	13.9533
Gohir.A03G185300.v2.1	(1 of 39) K14487 - auxin responsive GH3 gene family (GH3)	10.29	6.93	9.03	18.31	13.57	13.5	0.84	6.5	2.42	7.28	3.36	10.88	4.73	4.8	2.91	14.79	17.57	18.43	4.14667	16.93	3.25333	7.17333	8.75	15.1267
Gohir.A02G035200.v2.1	(1 of 12) PTHR31734//PTHR31734:SF11 - FAMILY NOT NAMED // AUXIN-RESPONSIVE PROTEIN IAA1-RELATED	9.85	10.67	6.52	9.33	8.7	3.78	7.61	24.3	10.78	9.11	6.04	9.59	15.78	11.93	10.54	13.8	16.62	13.97	12.75	14.7967	14.23	8.24667	9.01333	7.27
Gohir.A02G140500.v2.1	(1 of 10) PTHR31062//PTHR31062:SF32 - FAMILY NOT NAMED // XYLOGLUCAN ENDOTRANSGLUCOSYLASE/HYDROLASE PROTEIN 25-RELATED	4.96	6.16	0.51	2.61	0.9	0.3	5.01	0	2.17	5.34	9.47	6.92	0.85	1.54	0.37	13.12	18.71	9.98	0.92	13.9367	2.39333	7.24333	3.87667	1.27
Gohir.A08G136200.v2.1	(1 of 8) PTHR31374//PTHR31374:SF56 - FAMILY NOT NAMED // AUXIN-REGULATED PROTEIN-RELATED	0.96	2.61	3.15	5.66	8.46	5.85	4.23	12.77	3.05	8.65	8.76	15.39	6.08	6.09	4.97	15.31	12.46	12.55	5.71333	13.44	6.68333	10.9333	2.24	6.65667
Gohir.A09G195200.v2.1	(1 of 8) PTHR31374//PTHR31374:SF56 - FAMILY NOT NAMED // AUXIN-REGULATED PROTEIN-RELATED	11.09	7.25	10.32	1.04	2.23	0.77	1.6	5.18	0.93	1.65	3.37	5.61	1.22	1.49	2.66	14.5	11.18	12.99	1.79	12.89	2.57	3.54333	9.55333	1.34667
Gohir.D07G214800.v2.1	(1 of 12) PTHR31734//PTHR31734:SF11 - FAMILY NOT NAMED // AUXIN-RESPONSIVE PROTEIN IAA1-RELATED	6.66	4.12	2.21	1.75	0.88	2.34	0.86	0	0.38	2.2	5.96	3.23	1.92	1.84	0.49	15.41	10.17	12.64	1.41667	12.74	0.413333	3.79667	4.33	1.65667
Gohir.D12G031800.v2.1	(1 of 119) K14488 - SAUR family protein (SAUR)	35.82	33.19	32.86	29.13	31.08	26.95	27.44	8.27	24.5	29.23	30.32	41.39	32.99	28.89	31.11	11.43	11.87	14.87	30.9967	12.7233	20.07	33.6467	33.9567	29.0533
Gohir.D06G077500.v2.1	(1 of 6) PTHR33077:SF13 - PROTEIN TIFY 10A-RELATED	14.58	13.46	12.29	17.49	18.1	18.32	6.38	3.45	10.57	9.22	9.57	11	6.08	10.41	8.74	14.59	11.31	11.5	8.41	12.4667	6.8	9.93	13.4433	17.97
Gohir.A02G075300.v2.1	(1 of 12) PTHR22952//PTHR22952:SF180 - CAMP-RESPONSE ELEMENT BINDING PROTEIN-RELATED // TRANSCRIPTION FACTOR TGA1-RELATED	9.88	9.66	9.56	11.65	8.83	5.77	5.12	0	7.14	20.34	12.01	16.73	8.62	7.2	9.77	13.7	13.64	9.18	8.53	12.1733	4.08667	16.36	9.7	8.75
Gohir.D02G147800.v2.1	(1 of 12) K14489 - arabidopsis histidine kinase 2/3/4 (cytokinin receptor) (AHK2_3_4)	26.43	23.52	25.85	27.45	32.44	27.96	14.15	4.98	16.8	20	13.2	16.78	11.06	12.35	13.45	9.81	12.61	12.46	12.2867	11.6267	11.9767	16.66	25.2667	29.2833
Gohir.D09G189800.v2.1	(1 of 263) PF02519 - Auxin responsive protein (Auxin_inducible)	5.99	8.56	6.07	1.68	0.91	0.68	1.35	4.04	0.71	2.24	3.24	3.61	1.32	1.89	1.14	13.25	8.8	12.24	1.45	11.43	2.03333	3.03	6.87333	1.09
Gohir.D07G012800.v2.1	(1 of 8) PTHR13832//PTHR13832:SF335 - PROTEIN PHOSPHATASE 2C // PROTEIN PHOSPHATASE 2C 16-RELATED	35.48	38.36	41.49	55.94	51.68	43.78	13.88	10.28	16.27	15.74	13.19	17.21	12.35	12.49	14.24	10.94	11.98	11.33	13.0267	11.4167	13.4767	15.38	38.4433	50.4667
Gohir.A05G309100.v2.1	(1 of 4) PTHR33077//PTHR33077:SF7 - FAMILY NOT NAMED // PROTEIN TIFY 6A-RELATED	3.88	3.65	2.82	3.96	3.02	3.22	6.33	2.5	6.08	8.29	7.41	6.02	8.13	7.18	7.52	11.19	11.44	11.4	7.61	11.3433	4.97	7.24	3.45	3.4
Gohir.A07G013000.v2.1	(1 of 8) PTHR13832//PTHR13832:SF335 - PROTEIN PHOSPHATASE 2C // PROTEIN PHOSPHATASE 2C 16-RELATED	40.53	44.66	45.03	60.79	57.84	51.93	19.56	11.1	19.21	17.71	14.7	19.99	13.5	12.2	13.21	9.85	11.91	11.66	12.97	11.14	16.6233	17.4667	43.4067	56.8533
Gohir.D12G210800.v2.1	(1 of 1) KOG4029 - Transcription factor HAND2/Transcription factor TAL1/TAL2/LYL1	12.9	11.58	10.78	7.55	7.59	5.79	7.61	1.76	10.37	11.25	8.63	11.1	6.91	7	6.09	8.57	12.5	11.43	6.66667	10.8333	6.58	10.3267	11.7533	6.97667
Gohir.A03G114500.v2.1	(1 of 1) PF00512//PF03924 - His Kinase A (phospho-acceptor) domain (HisKA) // CHASE domain (CHASE)	21.15	17.25	19.69	21.42	24.01	21.51	11.26	12.25	13.2	15.38	12.4	12.36	10.04	9.96	11.35	9.25	11.64	11.51	10.45	10.8	12.2367	13.38	19.3633	22.3133
Gohir.D06G100000.v2.1	(1 of 10) K14515 - EIN3-binding F-box protein (EBF1_2)	10.8	10.31	9.58	21.4	23.45	28.83	14.19	2.13	17.34	15.54	17.84	14.63	16.36	23.57	19.74	9.02	12.03	9.31	19.89	10.12	11.22	16.0033	10.23	24.56
Gohir.A05G057900.v2.1	(1 of 14) PTHR26402//PTHR26402:SF558 - RESPONSE REGULATOR OF TWO-COMPONENT SYSTEM // TWO-COMPONENT RESPONSE REGULATOR ARR18	6.72	6.2	6.68	5.26	3.6	6.23	5.79	1.61	7.57	6.69	7.13	7.47	8.56	7.23	8.42	9.39	10.45	9.51	8.07	9.78333	4.99	7.09667	6.53333	5.03
Gohir.A11G079600.v2.1	(1 of 8) PTHR31374//PTHR31374:SF56 - FAMILY NOT NAMED // AUXIN-REGULATED PROTEIN-RELATED	9.04	8.78	8.34	10.11	6.7	5.16	3.35	4.74	4	4.03	9.29	9.78	4.38	4.02	2.68	9.86	10.49	8.79	3.69333	9.71333	4.03	7.7	8.72	7.32333
Gohir.A07G208900.v2.1	(1 of 12) PTHR31734//PTHR31734:SF11 - FAMILY NOT NAMED // AUXIN-RESPONSIVE PROTEIN IAA1-RELATED	6.97	3.45	1.86	1.01	0.37	0.61	0.04	0	0	2.2	4.33	2.37	0.87	1.28	0.7	10.11	9.68	8.93	0.95	9.57333	0.013333	2.96667	4.09333	0.663333
Gohir.D01G019500.v2.1	(1 of 4) PTHR33077:SF6 - PROTEIN TIFY 9	9.4	7.76	6.78	14.18	12.02	5.73	6.07	4.66	7.98	6.28	6.7	6.53	6.89	7.78	8.51	10.05	8.76	9.9	7.72667	9.57	6.23667	6.50333	7.98	10.6433
Gohir.D05G289200.v2.1	(1 of 3) K14510 - serine/threonine-protein kinase CTR1 (CTR1)	8.69	8.92	5.99	21.31	16.79	16.74	5.43	0.68	4.97	12.19	9.76	10.27	7.2	10.42	8.4	8.46	10.45	8.95	8.67333	9.28667	3.69333	10.74	7.86667	18.28
Gohir.D09G159800.v2.1	(1 of 18) K13946 - auxin influx carrier (AUX1 LAX family) (AUX1, LAX)	19.77	19	15.49	19.38	17.16	24.12	18.24	3.23	20.09	17.05	17.48	17.91	10.55	14.24	14.7	7.83	8.28	11.63	13.1633	9.24667	13.8533	17.48	18.0867	20.22
Gohir.A05G203000.v2.1	(1 of 6) PTHR22952//PTHR22952:SF194 - CAMP-RESPONSE ELEMENT BINDING PROTEIN-RELATED // SUBFAMILY NOT NAMED	29.29	31.91	29.59	20.39	23.28	20.86	20.4	15.98	17.43	13.07	13.08	14.62	12.14	13.7	13.89	9.61	8.91	9.08	13.2433	9.2	17.9367	13.59	30.2633	21.51
Gohir.D05G160900.v2.1	(1 of 11) K14486 - auxin response factor (K14486, ARF)	8.15	7.6	6.33	14.4	13.52	19.72	9.98	6.9	9.43	11.55	13.63	10.49	7.59	11.21	10.92	8.94	8.14	9.82	9.90667	8.96667	8.77	11.89	7.36	15.88
Gohir.A05G158300.v2.1	(1 of 11) K14486 - auxin response factor (K14486, ARF)	8.34	8.59	7.32	15.41	15.12	19.68	11.82	3.44	9.62	13.04	15.77	11.26	8.66	11.87	10.02	7.2	8.96	10.14	10.1833	8.76667	8.29333	13.3567	8.08333	16.7367
Gohir.A06G042000.v2.1	(1 of 2) PTHR22950//PTHR22950:SF3 - AMINO ACID TRANSPORTER // AUXIN TRANSPORTER-LIKE PROTEIN 2-RELATED	12.03	12.38	18.92	22.14	21.9	25.39	6.87	4.28	7.55	10.87	11.14	5.64	9.89	9.27	10.1	6.52	9.9	9.22	9.75333	8.54667	6.23333	9.21667	14.4433	23.1433
Gohir.A03G119501.v2.1	(1 of 7) PTHR24423//PTHR24423:SF381 - TWO-COMPONENT SENSOR HISTIDINE KINASE // HISTIDINE KINASE 3	10.64	11.06	15.75	15.67	20.44	10.64	9.89	0	13.88	12.93	9.04	9.07	7.6	10.02	7.19	8.84	8.34	8.11	8.27	8.43	7.92333	10.3467	12.4833	15.5833
Gohir.A07G036300.v2.1	(1 of 99) KOG1947 - Leucine rich repeat proteins, some proteins contain F-box	13.65	9.61	6.02	19.63	19.43	13.19	4.9	1.22	5.44	11.31	11.32	10.8	11.08	11.45	7.77	6.84	9.89	7.07	10.1	7.93333	3.85333	11.1433	9.76	17.4167
Gohir.D08G261100.v2.1	(1 of 4) PTHR31734:SF34 - AUXIN-RESPONSIVE PROTEIN IAA15	10.02	12.45	8.86	17.09	12.97	21.06	10.71	20.77	11.25	7.89	11.65	13.14	9.22	6.94	7.84	7.61	8.33	7.79	8	7.91	14.2433	10.8933	10.4433	17.04
Gohir.D02G083900.v2.1	(1 of 11) PTHR24343//PTHR24343:SF207 - SERINE/THREONINE KINASE // SERINE/THREONINE-PROTEIN KINASE SRK2C	18.77	12.8	16.93	15.69	19.46	16.38	26.56	10.33	18.36	10.63	8.6	7.84	8.77	10.47	14.12	7.55	7.79	8.37	11.12	7.90333	18.4167	9.02333	16.1667	17.1767
Gohir.D08G071000.v2.1	(1 of 12) PTHR31734//PTHR31734:SF11 - FAMILY NOT NAMED // AUXIN-RESPONSIVE PROTEIN IAA1-RELATED	5.33	2.07	2.56	1.17	3.11	1.45	1.23	0	1.52	0.65	2.13	4.24	0.67	0.93	0.08	7.92	6.38	9.3	0.56	7.86667	0.916667	2.34	3.32	1.91
Gohir.D03G050800.v2.1	(1 of 10) PTHR31062//PTHR31062:SF32 - FAMILY NOT NAMED // XYLOGLUCAN ENDOTRANSGLUCOSYLASE/HYDROLASE PROTEIN 25-RELATED	2.61	1.43	0.29	0.82	0.56	2.32	1.01	0	1.55	1.93	8.56	2.67	2.53	2.65	1.97	6.36	8.56	8.56	2.38333	7.82667	0.853333	4.38667	1.44333	1.23333
Gohir.A02G140400.v2.1	(1 of 10) PTHR31062//PTHR31062:SF32 - FAMILY NOT NAMED // XYLOGLUCAN ENDOTRANSGLUCOSYLASE/HYDROLASE PROTEIN 25-RELATED	2.85	0.04	0.45	0.44	0	1.33	3.49	7.11	4.51	0.34	5.56	2.97	0	1.49	0.57	5.74	12.04	5.09	0.686667	7.62333	5.03667	2.95667	1.11333	0.59
Gohir.A01G112300.v2.1	(1 of 4) PTHR31384//PTHR31384:SF10 - FAMILY NOT NAMED // AUXIN RESPONSE FACTOR 5	16.58	16.51	13.09	23.14	21.93	26.67	12.22	5.67	10.5	14.32	15.1	15.26	8.13	8.81	9.67	7.01	7.05	7.93	8.87	7.33	9.46333	14.8933	15.3933	23.9133
Gohir.D01G099100.v2.1	(1 of 4) PTHR31384//PTHR31384:SF10 - FAMILY NOT NAMED // AUXIN RESPONSE FACTOR 5	13.85	14.39	10.49	22.99	21.09	21.46	11.92	1.02	11.14	11.44	15.45	14.07	7.18	9.01	11.98	6.85	6.59	7.66	9.39	7.03333	8.02667	13.6533	12.91	21.8467
Gohir.A05G037500.v2.1	(1 of 4) PTHR33077//PTHR33077:SF5 - FAMILY NOT NAMED // PROTEIN TIFY 3A-RELATED	11.01	11.64	10.01	12.58	13.86	15.83	9.18	5.31	8.36	7.73	6.03	10.09	6.67	8.18	10.89	6.32	6.76	7.33	8.58	6.80333	7.61667	7.95	10.8867	14.09
Gohir.D11G029200.v2.1	(1 of 6) PTHR31213:SF6 - ABSCISIC ACID RECEPTOR PYL1-RELATED	4.67	6.1	6.32	4.46	4.26	2.27	3.43	0.07	5.71	4.56	5.9	7.9	5.55	9.18	5.36	7.58	6.75	5.33	6.69667	6.55333	3.07	6.12	5.69667	3.66333
Gohir.A13G172600.v2.1	(1 of 36) KOG4747 - Two-component phosphorelay intermediate involved in MAP kinase cascade regulation	8.35	11.76	3.25	32.65	23.99	33.83	14.54	5	9.28	13.34	18	15.82	19.93	21.94	21.37	5.06	6.97	7.57	21.08	6.53333	9.60667	15.72	7.78667	30.1567
Gohir.D03G171500.v2.1	(1 of 3) KOG4395 - Transcription factor Atonal, contains HTH domain	8	9.22	6.37	16.43	10.36	14.72	12.32	0	10.68	5.79	6.09	6.46	8.68	14.31	11	6.83	6.19	6.48	11.33	6.5	7.66667	6.11333	7.86333	13.8367
Gohir.D07G218500.v2.1	(1 of 509) PF00847 - AP2 domain (AP2)	8.55	8.03	9.52	7.56	8.93	7.95	13.17	7.29	13	9.12	6.96	9.18	8.35	11.39	5.48	7.17	6.15	5.16	8.40667	6.16	11.1533	8.42	8.7	8.14667
Gohir.D05G206200.v2.1	(1 of 6) PTHR22952//PTHR22952:SF194 - CAMP-RESPONSE ELEMENT BINDING PROTEIN-RELATED // SUBFAMILY NOT NAMED	29.46	27.04	27.92	16.26	21.76	21.06	14.95	10.36	13.47	9.16	10.64	13.27	10.25	10.41	10.72	5.5	5.47	6.55	10.46	5.84	12.9267	11.0233	28.14	19.6933
Gohir.A06G045500.v2.1	(1 of 4) PTHR26402//PTHR26402:SF498 - RESPONSE REGULATOR OF TWO-COMPONENT SYSTEM // SUBFAMILY NOT NAMED	2.58	1.88	0.91	1.87	0.66	2.89	3.02	6.29	3.23	3.07	5.53	4.52	7.19	5.44	4.33	4.64	5.81	6.04	5.65333	5.49667	4.18	4.37333	1.79	1.80667
Gohir.D10G097200.v2.1	(1 of 8) K14505 - cyclin D3, plant (CYCD3)	2.15	2	1.53	3.48	2.68	2.77	4.32	2.68	3.61	4.39	4.78	4.56	4.11	4.99	2.83	4.13	5.76	6.28	3.97667	5.39	3.53667	4.57667	1.89333	2.97667
Gohir.A02G084100.v2.1	(1 of 10) PTHR31062//PTHR31062:SF32 - FAMILY NOT NAMED // XYLOGLUCAN ENDOTRANSGLUCOSYLASE/HYDROLASE PROTEIN 25-RELATED	2.14	2.17	0.23	0.97	1.86	0.36	1.83	0	0.93	1.2	2.56	1.83	0.23	0.27	0.46	5.64	5.7	4.6	0.32	5.31333	0.92	1.86333	1.51333	1.06333
Gohir.D12G072000.v2.1	(1 of 8) K14505 - cyclin D3, plant (CYCD3)	4.07	4.05	2.72	3.81	3.4	4.14	3.61	1.54	3.94	6.62	5.54	5.67	4.69	5.3	6.96	5.55	5.15	5.21	5.65	5.30333	3.03	5.94333	3.61333	3.78333
Gohir.D06G202000.v2.1	(1 of 119) K14488 - SAUR family protein (SAUR)	5.07	1.52	0	4.34	0	2.1	1.18	0	0.55	0	1.09	2.15	1.63	4.32	7.09	4.9	2.46	8.02	4.34667	5.12667	0.576667	1.08	2.19667	2.14667
Gohir.D13G019700.v2.1	(1 of 10) PTHR13832//PTHR13832:SF219 - PROTEIN PHOSPHATASE 2C // PROTEIN PHOSPHATASE 2C 3-RELATED	15.33	17.87	15.76	13.72	17.13	13.73	4.66	4.35	6.25	5.37	5.36	6.62	3.57	1.66	4.46	4.3	5.85	5	3.23	5.05	5.08667	5.78333	16.32	14.86
Gohir.A13G172500.v2.1	(1 of 11) K14493 - gibberellin receptor GID1 (GID1)	5.52	6.88	5.77	12.35	10.35	9.51	6.15	3.47	5.7	7.2	7.65	8.64	8.11	6.46	9.45	4.08	5.99	5.04	8.00667	5.03667	5.10667	7.83	6.05667	10.7367
Gohir.A05G260200.v2.1	(1 of 6) PTHR31506//PTHR31506:SF6 - FAMILY NOT NAMED // PROTEIN BRASSINAZOLE-RESISTANT 1-RELATED	2.57	5.4	4.41	5.15	3.23	3.43	4.05	0.5	4.77	5.68	3.91	5.81	4.34	5.36	4.07	5.42	4.94	4.23	4.59	4.86333	3.10667	5.13333	4.12667	3.93667
Gohir.D06G043000.v2.1	(1 of 2) PTHR22950//PTHR22950:SF3 - AMINO ACID TRANSPORTER // AUXIN TRANSPORTER-LIKE PROTEIN 2-RELATED	5.28	3.73	6.8	7.59	8.23	12.73	1.2	0	2.31	5.92	8.83	2.12	6.83	6.44	5.71	3.59	4.68	5.85	6.32667	4.70667	1.17	5.62333	5.27	9.51667
Gohir.A08G021300.v2.1	(1 of 39) K14487 - auxin responsive GH3 gene family (GH3)	2.75	2.94	4.49	3.42	3.07	2.38	1.83	1.17	3.2	4.11	3.19	3.63	4.17	2.43	2.69	4.72	4.3	4.46	3.09667	4.49333	2.06667	3.64333	3.39333	2.95667
Gohir.A13G181600.v2.1	(1 of 10) K14515 - EIN3-binding F-box protein (EBF1_2)	4.82	5.99	5.78	13.62	14.88	19.7	10.22	1.2	9.59	7.55	9.55	7.28	13.06	15.47	12.33	3.4	5.21	4.57	13.62	4.39333	7.00333	8.12667	5.53	16.0667
Gohir.D13G043600.v2.1	(1 of 39) K14487 - auxin responsive GH3 gene family (GH3)	3.08	2.41	3.63	6.53	7.13	6.39	0.72	0.78	1.54	4.22	3.21	5.15	1.14	1.62	2.36	3.89	4.09	4.35	1.70667	4.11	1.01333	4.19333	3.04	6.68333
Gohir.D01G058700.v2.1	(1 of 4) PTHR31901:SF2 - INDOLE-3-ACETIC ACID-AMIDO SYNTHETASE GH3.5-RELATED	7.34	6.26	7.29	8.96	13.42	20.59	8.68	0	5.17	6.32	8.15	6.8	3.85	4.43	7.34	3.62	3.38	5.09	5.20667	4.03	4.61667	7.09	6.96333	14.3233
Gohir.D01G146500.v2.1	(1 of 12) K14489 - arabidopsis histidine kinase 2/3/4 (cytokinin receptor) (AHK2_3_4)	8.56	8	8.83	9.68	10.3	8.14	5.3	3.98	5.11	7.33	5.88	5.46	2.82	4.11	4.64	2.97	4.08	3.98	3.85667	3.67667	4.79667	6.22333	8.46333	9.37333
Gohir.A12G208400.v2.1	(1 of 6) PTHR31213:SF6 - ABSCISIC ACID RECEPTOR PYL1-RELATED	1.78	2.32	2.37	3.35	3.2	2.2	1.24	2.69	2.52	4.2	3.45	4.58	3.47	4.25	2.54	3.99	3.73	3.3	3.42	3.67333	2.15	4.07667	2.15667	2.91667
Gohir.A01G071800.v2.1	(1 of 4) PTHR31901:SF2 - INDOLE-3-ACETIC ACID-AMIDO SYNTHETASE GH3.5-RELATED	12.18	8.15	9.75	7.78	11.94	10.26	2.97	4.68	5.73	7.34	6.1	6.91	4	2.78	4.48	3.04	3.91	3.24	3.75333	3.39667	4.46	6.78333	10.0267	9.99333
Gohir.D06G065400.v2.1	(1 of 7) PTHR13832//PTHR13832:SF357 - PROTEIN PHOSPHATASE 2C // SUBFAMILY NOT NAMED	7.42	7.96	10.76	8.32	9.78	8.08	4.58	5.85	5.5	4.18	5.73	6.1	2.57	3.39	2.89	4.19	3.21	2.59	2.95	3.33	5.31	5.33667	8.71333	8.72667
Gohir.D11G233200.v2.1	(1 of 10) PTHR31062//PTHR31062:SF32 - FAMILY NOT NAMED // XYLOGLUCAN ENDOTRANSGLUCOSYLASE/HYDROLASE PROTEIN 25-RELATED	4.77	3.79	2.42	3.17	0.66	1.74	1.21	0	1.23	3.03	1.7	1.22	0.81	1.5	1	4.4	3.49	2.01	1.10333	3.3	0.813333	1.98333	3.66	1.85667
Gohir.A01G154300.v2.1	(1 of 12) K14489 - arabidopsis histidine kinase 2/3/4 (cytokinin receptor) (AHK2_3_4)	13.22	11.68	13.43	11.67	13.41	10.87	6.16	2.16	6.32	6.58	4.21	5.73	3.92	4.04	5.1	2.76	3.91	3.03	4.35333	3.23333	4.88	5.50667	12.7767	11.9833
Gohir.A13G065900.v2.1	(1 of 27) PTHR27001:SF1 - BRASSINOSTEROID INSENSITIVE 1-ASSOCIATED RECEPTOR KINASE 1-RELATED	4.15	3.97	5.8	4.24	4.47	3.98	4.11	11.39	2.78	4.25	4.44	3.55	5.95	4.23	3.13	3.18	3.79	2.61	4.43667	3.19333	6.09333	4.08	4.64	4.23
Gohir.A07G212500.v2.1	(1 of 509) PF00847 - AP2 domain (AP2)	5.39	1.34	1.49	4.22	3.2	1.39	1.95	0.67	3.36	4.04	1.96	2.78	1.97	2.44	0.6	5.07	2.71	1.61	1.67	3.13	1.99333	2.92667	2.74	2.93667
Gohir.A03G078424.v2.1	(1 of 6) PTHR22952//PTHR22952:SF194 - CAMP-RESPONSE ELEMENT BINDING PROTEIN-RELATED // SUBFAMILY NOT NAMED	6.66	4.49	4.67	4.12	4.39	3.6	2.43	2.06	3.12	3.7	1.81	3.03	4.31	8.64	2.41	2.25	3.17	3.75	5.12	3.05667	2.53667	2.84667	5.27333	4.03667
Gohir.A02G038301.v2.1	(1 of 11) K14516 - ethylene-responsive transcription factor 1 (ERF1)	1.47	3.36	1.98	5.27	11.89	0.54	1.87	0.85	2.79	1.21	1.14	3.92	3.58	7.46	2.91	3.87	1.6	3.61	4.65	3.02667	1.83667	2.09	2.27	5.9
Gohir.D06G189100.v2.1	(1 of 4) PTHR24361//PTHR24361:SF319 - MITOGEN-ACTIVATED KINASE KINASE KINASE // MITOGEN-ACTIVATED PROTEIN KINASE KINASE 4-RELATED	4.13	2.7	3.65	4.1	5.4	4.01	3.21	0	2.84	2.83	3.96	3.73	3.29	3.65	4.11	3.73	2.92	2.37	3.68333	3.00667	2.01667	3.50667	3.49333	4.50333
Gohir.A10G242900.v2.1	(1 of 15) K14500 - BR-signaling kinase (BSK)	1.27	0.98	1.2	1.85	1.49	2.2	1.38	1.46	1.93	2.75	2.88	1.67	2.95	2.63	2.4	2.37	2.8	3.54	2.66	2.90333	1.59	2.43333	1.15	1.84667
Gohir.D08G259200.v2.1	(1 of 10) K14515 - EIN3-binding F-box protein (EBF1_2)	8.75	7.25	6.72	19.5	18.11	20.81	8.75	5.92	14.07	7.41	5.79	6.62	14.45	12.88	12.1	2.99	3.16	2.43	13.1433	2.86	9.58	6.60667	7.57333	19.4733
Gohir.A05G261700.v2.1	(1 of 6) PTHR22952//PTHR22952:SF194 - CAMP-RESPONSE ELEMENT BINDING PROTEIN-RELATED // SUBFAMILY NOT NAMED	10.68	10.8	12.6	8.36	16.81	12.31	5.7	4.31	4.74	2.76	3.49	3.38	3.01	3.06	2.64	3.15	1.98	3.37	2.90333	2.83333	4.91667	3.21	11.36	12.4933
Gohir.A11G251900.v2.1	(1 of 11) K14516 - ethylene-responsive transcription factor 1 (ERF1)	4.72	1.67	1.68	4.55	2.89	2.2	0.66	6.49	0.87	2.3	2.62	2.61	3.76	3.54	3.35	2.2	1.81	4.29	3.55	2.76667	2.67333	2.51	2.69	3.21333
Gohir.A07G027900.v2.1	(1 of 99) KOG1947 - Leucine rich repeat proteins, some proteins contain F-box	3.4	2.38	1.84	7.3	5.14	6.68	4.63	0.18	3.72	3.68	3.36	2.57	4.93	5.73	4.42	2.06	3.56	2.39	5.02667	2.67	2.84333	3.20333	2.54	6.37333
Gohir.D13G189400.v2.1	(1 of 10) K14515 - EIN3-binding F-box protein (EBF1_2)	4.39	4.56	4.03	10.68	14.14	11.86	8.14	0	10.79	5.17	5.23	5.27	9.12	8.17	8.01	2.01	3.26	2.49	8.43333	2.58667	6.31	5.22333	4.32667	12.2267
Gohir.D13G055900.v2.1	(1 of 5) K13416 - brassinosteroid insensitive 1-associated receptor kinase 1 (BAK1)	0.65	1.97	0.77	1.77	2.62	1.57	1.84	0	1.27	1.36	0.98	1.24	2.16	2.16	2.1	2.54	2.52	2.43	2.14	2.49667	1.03667	1.19333	1.13	1.98667
Gohir.A03G034800.v2.1	(1 of 9) PTHR33305:SF1 - ETHYLENE INSENSITIVE 3-LIKE 1 PROTEIN-RELATED	10.77	9.78	9.42	10.44	10.76	11.47	6.76	0	3.44	2.1	4.45	7.17	9.25	9.5	1.84	4.61	0	2.65	6.86333	2.42	3.4	4.57333	9.99	10.89
Gohir.D02G091300.v2.1	(1 of 6) PTHR22952//PTHR22952:SF194 - CAMP-RESPONSE ELEMENT BINDING PROTEIN-RELATED // SUBFAMILY NOT NAMED	5.76	8.55	6.89	4.68	5.18	4.11	3.72	7.91	4.78	2.42	3.16	3.52	4.02	2.83	3.19	2.54	2.12	2.45	3.34667	2.37	5.47	3.03333	7.06667	4.65667
Gohir.D10G254900.v2.1	(1 of 15) K14500 - BR-signaling kinase (BSK)	1.19	0.96	0.78	2.35	2.11	1.58	0.85	0.35	1.36	1.26	1.59	1.35	1.93	1.7	2.01	2.34	2.05	2.59	1.88	2.32667	0.853333	1.4	0.976667	2.01333
Gohir.D13G178400.v2.1	(1 of 27) K14490 - histidine-containing phosphotransfer peotein (AHP)	1.41	3.54	1.39	17.46	9.01	20.47	2.76	0	2.38	4.6	7.73	7.04	3.89	5.54	5.14	2.06	2.08	2.82	4.85667	2.32	1.71333	6.45667	2.11333	15.6467
Gohir.D13G201500.v2.1	(1 of 7) PTHR13832//PTHR13832:SF357 - PROTEIN PHOSPHATASE 2C // SUBFAMILY NOT NAMED	8.89	8.98	9.3	8.73	6.72	7.19	2.86	3.62	1.95	3.54	4.58	4.84	3.63	2.78	2.71	2.77	1.69	2.05	3.04	2.17	2.81	4.32	9.05667	7.54667
Gohir.D07G158600.v2.1	(1 of 10) PTHR31734//PTHR31734:SF6 - FAMILY NOT NAMED // AUXIN-RESPONSIVE PROTEIN IAA10-RELATED	2.57	1.79	2.19	2.42	1.51	2.06	1.4	1.17	1.62	1.63	1.58	2.23	2.04	1.76	1.18	1.96	2.76	1.71	1.66	2.14333	1.39667	1.81333	2.18333	1.99667
Gohir.D02G044700.v2.1	(1 of 11) K14516 - ethylene-responsive transcription factor 1 (ERF1)	7.47	4.85	1.56	15.05	14.78	7.9	0.84	0.24	1.13	1.39	1.36	2.96	2.6	8.34	3.19	2.85	2.02	1.43	4.71	2.1	0.736667	1.90333	4.62667	12.5767
Gohir.A08G238500.v2.1	(1 of 10) K14515 - EIN3-binding F-box protein (EBF1_2)	3.96	4.26	3.43	10.62	11.07	12.98	4.69	0.3	6.71	4.97	3.93	3.82	7.09	8.19	7.14	1.87	2.67	1.49	7.47333	2.01	3.9	4.24	3.88333	11.5567
Gohir.A05G288000.v2.1	(1 of 8) PTHR23257:SF384 - SERINE/THREONINE-PROTEIN KINASE CTR1	3.64	3.67	2.59	6.67	3.77	5.84	2.32	0.61	3.17	2.6	2.09	2.85	2.86	3.31	4.42	1.96	2.33	1.72	3.53	2.00333	2.03333	2.51333	3.3	5.42667
Gohir.A06G066900.v2.1	(1 of 1) KOG0698//KOG0699 - Serine/threonine protein phosphatase // Serine/threonine protein phosphatase	9.87	8.71	12.55	8.4	11.88	10.25	5.47	1.43	3.33	3.04	2.69	3.18	2.13	2.06	2.96	1.62	2.09	1.27	2.38333	1.66	3.41	2.97	10.3767	10.1767
Gohir.A13G172400.v2.1	(1 of 11) K14493 - gibberellin receptor GID1 (GID1)	1.58	2.7	2.56	2.98	3.44	2.96	1.47	6.89	0.9	2.2	2.27	2.44	3.23	1.76	1.97	1.36	1.45	1.74	2.32	1.51667	3.08667	2.30333	2.28	3.12667
Gohir.A08G245600.v2.1	(1 of 8) PTHR13832//PTHR13832:SF335 - PROTEIN PHOSPHATASE 2C // PROTEIN PHOSPHATASE 2C 16-RELATED	4.32	2.17	1.98	4.44	5.75	6.02	0.98	0	0.29	1.32	0.63	0.86	1.38	1.35	1.51	1.38	2.18	0.92	1.41333	1.49333	0.423333	0.936667	2.82333	5.40333
Gohir.A11G099900.v2.1	(1 of 8) K13422 - transcription factor MYC2 (MYC2)	2.04	2.77	0.5	8.7	5.96	6.95	1.89	1.41	0.53	1.69	1.97	1.73	1.43	1.43	0.96	1.75	0.92	1.71	1.27333	1.46	1.27667	1.79667	1.77	7.20333
Gohir.D06G078700.v2.1	(1 of 8) PTHR31374//PTHR31374:SF22 - FAMILY NOT NAMED // AUXIN-RESPONSIVE PROTEIN-LIKE PROTEIN-RELATED	3.04	3.34	5.16	3.14	3.56	3.84	1.74	4.07	2.98	1.22	2.69	1.42	2.25	3.86	2.71	1.28	1.36	1.49	2.94	1.37667	2.93	1.77667	3.84667	3.51333
Gohir.D05G133900.v2.1	(1 of 8) PTHR28242//PTHR28242:SF4 - FAMILY NOT NAMED // HISTIDINE-CONTAINING PHOSPHOTRANSFER PROTEIN 4	3.27	1.65	1.4	10.63	10.16	9.5	1.02	4.21	0.66	2.26	4.26	2.72	0.72	2.36	1.2	1.9	0.56	1.65	1.42667	1.37	1.96333	3.08	2.10667	10.0967
Gohir.D08G266600.v2.1	(1 of 8) PTHR13832//PTHR13832:SF335 - PROTEIN PHOSPHATASE 2C // PROTEIN PHOSPHATASE 2C 16-RELATED	6.72	2.5	1.74	9.71	7.51	8.07	1.15	0	0.75	1.24	0.71	0.86	1.17	1.96	1.47	0.73	2.05	1.28	1.53333	1.35333	0.633333	0.936667	3.65333	8.43
Gohir.D11G156400.v2.1	(1 of 4) PTHR24423//PTHR24423:SF363 - TWO-COMPONENT SENSOR HISTIDINE KINASE // HISTIDINE KINASE 2	1.22	1.04	1.06	1.23	1.15	1.24	0.79	0.62	1.21	0.97	1.52	1.02	1.01	1.08	1.1	1.15	1.4	1.43	1.06333	1.32667	0.873333	1.17	1.10667	1.20667
Gohir.D11G223701.v2.1	(1 of 2) PTHR22952//PTHR22952:SF172 - CAMP-RESPONSE ELEMENT BINDING PROTEIN-RELATED // SUBFAMILY NOT NAMED	1.12	0.79	2.75	0.53	1.09	1.07	0.91	0	0.44	0.17	0.98	1.75	0.57	1.31	1.17	0.97	1.56	1.01	1.01667	1.18	0.45	0.966667	1.55333	0.896667
Gohir.A05G129200.v2.1	(1 of 8) PTHR28242//PTHR28242:SF4 - FAMILY NOT NAMED // HISTIDINE-CONTAINING PHOSPHOTRANSFER PROTEIN 4	3.2	3.15	3.74	13.05	15.49	10.3	1.66	9.47	2.66	2.49	2.37	2.27	3.55	3.49	3.77	0.81	0.77	1.65	3.60333	1.07667	4.59667	2.37667	3.36333	12.9467
Gohir.D05G093600.v2.1	(1 of 10) PTHR13832//PTHR13832:SF219 - PROTEIN PHOSPHATASE 2C // PROTEIN PHOSPHATASE 2C 3-RELATED	19.56	24.04	25.14	26.73	25.59	27.87	1.46	1.65	1.98	3.67	3.87	6.15	0.64	0.76	0.68	0.86	1.13	1.18	0.693333	1.05667	1.69667	4.56333	22.9133	26.73
Gohir.A08G232500.v2.1	(1 of 263) PF02519 - Auxin responsive protein (Auxin_inducible)	2.14	5.28	10.45	6.11	11.48	15.91	0.93	0	0.54	1.11	3.07	3.92	5.41	10.01	3.44	1.46	1.01	0.7	6.28667	1.05667	0.49	2.7	5.95667	11.1667
Gohir.A08G034800.v2.1	(1 of 119) K14488 - SAUR family protein (SAUR)	1.98	1.13	1.17	3.76	2.45	3.05	0.99	0	1.01	1.31	2.59	1.9	1.62	2.61	1.5	0.6	1.1	1.13	1.91	0.943333	0.666667	1.93333	1.42667	3.08667
Gohir.A12G263100.v2.1	(1 of 2) PTHR13832//PTHR13832:SF307 - PROTEIN PHOSPHATASE 2C // SUBFAMILY NOT NAMED	18.02	17.93	22.56	26.6	25.92	25.2	1.92	1.53	1.84	2.3	3.28	4.33	2.39	1.98	0.8	1.15	0.89	0.77	1.72333	0.936667	1.76333	3.30333	19.5033	25.9067
Gohir.D08G143200.v2.1	(1 of 8) PTHR31734//PTHR31734:SF15 - FAMILY NOT NAMED // AUXIN-RESPONSIVE PROTEIN IAA20-RELATED	2.19	2.69	2.64	2.56	1.54	2.3	0.33	3.22	0.94	0.23	0.84	2.15	1.59	3.21	1.12	1.07	0.46	0.94	1.97333	0.823333	1.49667	1.07333	2.50667	2.13333
Gohir.A13G122200.v2.1	(1 of 119) K14488 - SAUR family protein (SAUR)	5.9	4.4	6.6	3.04	6.43	5.73	1.94	16.92	3.39	3.59	1.74	3.97	4.2	2.7	2.41	0.46	1.23	0.76	3.10333	0.816667	7.41667	3.1	5.63333	5.06667
Gohir.A05G053500.v2.1	(1 of 138) PF02309 - AUX/IAA family (AUX_IAA)	1.96	3.99	1.99	7.1	7.1	6.02	3.19	0.81	1.16	2.9	2.21	5.9	1.51	1.58	0.65	1	0.46	0.94	1.24667	0.8	1.72	3.67	2.64667	6.74
Gohir.D08G252700.v2.1	(1 of 263) PF02519 - Auxin responsive protein (Auxin_inducible)	1.5	2.6	0.98	2.95	3.07	5.04	1.93	3.01	1.67	1.84	1.1	1.28	3.83	2.21	2.4	0.78	0.52	0.96	2.81333	0.753333	2.20333	1.40667	1.69333	3.68667
Gohir.D05G263900.v2.1	(1 of 6) PTHR22952//PTHR22952:SF194 - CAMP-RESPONSE ELEMENT BINDING PROTEIN-RELATED // SUBFAMILY NOT NAMED	8.31	7.16	9.34	5.17	10.19	7.35	0.59	0	2.16	0.83	1.12	1.21	0.77	1.07	1.01	0.87	0.42	0.88	0.95	0.723333	0.916667	1.05333	8.27	7.57
Gohir.A08G121800.v2.1	(1 of 8) PTHR31734//PTHR31734:SF15 - FAMILY NOT NAMED // AUXIN-RESPONSIVE PROTEIN IAA20-RELATED	0.39	2.9	1.05	3.18	2.49	2.64	1.07	0	0.53	0.87	0.77	1.84	0.96	1.21	0.29	0.41	0.48	0.94	0.82	0.61	0.533333	1.16	1.44667	2.77
Gohir.D12G263600.v2.1	(1 of 2) PTHR13832//PTHR13832:SF307 - PROTEIN PHOSPHATASE 2C // SUBFAMILY NOT NAMED	9.2	11.07	14.09	15.99	18.55	15.67	1.71	2.3	1.05	1.92	3.73	3.8	2.79	1.33	0.76	0.53	0.74	0.47	1.62667	0.58	1.68667	3.15	11.4533	16.7367
Gohir.A12G030800.v2.1	(1 of 5) K13449 - pathogenesis-related protein 1 (PR1)	0	2.72	0	5.94	15.59	23.24	0	0	0.06	3.63	2.34	2.02	2.14	0.47	0.13	1.14	0.13	0.38	0.913333	0.55	0.02	2.66333	0.906667	14.9233
Gohir.A01G119100.v2.1	(1 of 6) PTHR33312:SF8 - BRI1 KINASE INHIBITOR 1	1.3	0.94	1.41	3.43	8.74	6.65	2.3	0.01	1.76	1.53	1.2	1.26	1.21	1.4	1.05	0.47	0.56	0.56	1.22	0.53	1.35667	1.33	1.21667	6.27333
Gohir.A11G248300.v2.1	(1 of 53) K14484 - auxin-responsive protein IAA (IAA)	0.97	1.11	0.9	3.33	2.64	4.43	0.25	0.13	0.77	0.21	0.33	0.4	1.24	3.99	1.39	0.83	0.55	0.14	2.20667	0.506667	0.383333	0.313333	0.993333	3.46667
Gohir.A05G092800.v2.1	(1 of 10) PTHR13832//PTHR13832:SF219 - PROTEIN PHOSPHATASE 2C // PROTEIN PHOSPHATASE 2C 3-RELATED	8.64	12.6	11.84	17.29	16.56	18.67	0.4	0	0.25	2.18	2.99	3.13	0.64	0.72	0.32	0.4	0.39	0.48	0.56	0.423333	0.216667	2.76667	11.0267	17.5067
